# Supplementary material for: Game modelling and stability strategy research on distributed leadership pattern: A tripartite evolutionary game perspective
Source: PLoS One. 2022 Jul 20;17(7):e0271721. doi: 10.1371/journal.pone.0271721 (PMC9299313; doi:10.1371/journal.pone.0271721)
Supplement: S1 Program — (MW) [file pone.0271721.s001.mw]

<?xml version="1.0" encoding="UTF-8"?>
<Worksheet>
<Version major="2019" minor="1"/>
<Label-Scheme value="2" prefix=""/>
<View-Properties presentation="true" autoexpanding_sections="true" UserProfileName="Maple\351\273\230\350\256\244\351\205\215\347\275\256" NumericFormat-ApplyInteger="true" NumericFormat-ApplyRational="true" NumericFormat-ApplyExponent="false" editable="true">
</View-Properties>
<MapleNet-Properties prettyprint="3" warnlevel="3" compactdisplay="false" preplot="" helpbrowser="standard" displayprecision="-1" echo="1" unitattributes="&quot;fontweight&quot; = &quot;bold&quot;" imaginaryunit="I" longdelim="true" elisiontermsthreshold="10000" elisiondigitsafter="100" elisiondigitsbefore="100" plotdevice="inline" errorbreak="1" plotoptions="" plotdriver="opengl" quiet="false" elisiontermsbefore="100" elisiontermsafter="100" historytimestamp="false" screenwidth="79" indentamount="4" plotoutput="terminal" screenpixelheight="1080" rtablesize="[10, 10]" useclientjvm="true" labelwidth="20" postplot="" typesetting="extended" ansi="false" ansicolor="[]" elisiondigitsthreshold="10000" showassumed="1" ansilprint="false" trailingsemicolon="true" errorcursor="false" labelling="true" screenheight="25" prompt="&gt; " verboseproc="1" latexwidth="8.0" ShowLabels="true"/>
<Styles>
<Font name="Heading 1" background="[255,255,255]" bold="true" executable="false" family="Serif" foreground="[0,0,0]" italic="false" opaque="false" readonly="false" size="18" subscript="false" superscript="false" underline="false" placeholder="false"/>
<Font name="Warning" background="[255,255,255]" bold="false" executable="false" family="SimSun" foreground="[0,0,255]" italic="false" opaque="false" readonly="true" size="12" subscript="false" superscript="false" underline="false" placeholder="false"/>
<Font name="2D Output" background="[255,255,255]" bold="false" executable="false" family="SimSun" foreground="[0,0,255]" italic="false" opaque="false" readonly="true" size="12" subscript="false" superscript="false" underline="false" placeholder="false"/>
<Font name="Heading 4" background="[255,255,255]" bold="false" executable="false" family="Serif" foreground="[0,0,0]" italic="true" opaque="false" readonly="false" size="12" subscript="false" superscript="false" underline="false" placeholder="false"/>
<Font name="Line Printed Output" background="[255,255,255]" bold="false" executable="false" family="SimSun" foreground="[0,0,255]" italic="false" opaque="false" readonly="true" size="12" subscript="false" superscript="false" underline="false" placeholder="false"/>
<Font name="Heading 2" background="[255,255,255]" bold="true" executable="false" family="Serif" foreground="[0,0,0]" italic="false" opaque="false" readonly="false" size="16" subscript="false" superscript="false" underline="false" placeholder="false"/>
<Font name="Maple Output" background="[255,255,255]" bold="false" executable="false" family="SimSun" foreground="[0,0,0]" italic="false" opaque="false" readonly="false" size="12" subscript="false" superscript="false" underline="false" placeholder="false"/>
<Font name="2D Inert Output" background="[255,255,255]" bold="false" executable="true" family="SimSun" foreground="[144,144,144]" italic="false" opaque="false" readonly="false" size="12" subscript="false" superscript="false" underline="false" placeholder="false"/>
<Font name="Heading 3" background="[255,255,255]" bold="true" executable="false" family="Serif" foreground="[0,0,0]" italic="true" opaque="false" readonly="false" size="14" subscript="false" superscript="false" underline="false" placeholder="false"/>
<Font name="Diagnostic" background="[255,255,255]" bold="false" executable="false" family="SimSun" foreground="[40,120,40]" italic="false" opaque="false" readonly="true" size="12" subscript="false" superscript="false" underline="false" placeholder="false"/>
<Font name="Ordered List 1" background="[255,255,255]" bold="false" executable="false" family="SimSun" foreground="[0,0,0]" italic="false" opaque="false" readonly="false" size="12" subscript="false" superscript="false" underline="false" placeholder="false"/>
<Font name="Maple Input" background="[255,255,255]" bold="true" executable="true" family="SimSun" foreground="[120,0,14]" italic="false" opaque="false" readonly="false" size="12" subscript="false" superscript="false" underline="false" placeholder="false"/>
<Font name="Text Output" background="[255,255,255]" bold="false" executable="false" family="SimSun" foreground="[0,0,255]" italic="false" opaque="false" readonly="true" size="12" subscript="false" superscript="false" underline="false" placeholder="false"/>
<Font name="Ordered List 2" background="[255,255,255]" bold="false" executable="false" family="SimSun" foreground="[0,0,0]" italic="false" opaque="false" readonly="false" size="12" subscript="false" superscript="false" underline="false" placeholder="false"/>
<Font name="Ordered List 3" background="[255,255,255]" bold="false" executable="false" family="SimSun" foreground="[0,0,0]" italic="false" opaque="false" readonly="false" size="12" subscript="false" superscript="false" underline="false" placeholder="false"/>
<Font name="Ordered List 4" background="[255,255,255]" bold="false" executable="false" family="SimSun" foreground="[0,0,0]" italic="false" opaque="false" readonly="false" size="12" subscript="false" superscript="false" underline="false" placeholder="false"/>
<Font name="Ordered List 5" background="[255,255,255]" bold="false" executable="false" family="SimSun" foreground="[0,0,0]" italic="false" opaque="false" readonly="false" size="12" subscript="false" superscript="false" underline="false" placeholder="false"/>
<Font name="Header and Footer" background="[255,255,255]" bold="false" executable="false" family="SimSun" foreground="[0,0,0]" italic="false" opaque="false" readonly="false" size="10" subscript="false" superscript="false" underline="false" placeholder="false"/>
<Font name="HyperlinkError" background="[255,255,255]" bold="false" executable="false" family="SimSun" foreground="[255,0,255]" italic="false" opaque="false" readonly="true" size="12" subscript="false" superscript="false" underline="true" placeholder="false"/>
<Font name="Atomic Variable" background="[255,255,255]" bold="false" executable="false" family="SimSun" foreground="[175,0,175]" italic="false" opaque="false" readonly="false" size="12" subscript="false" superscript="false" underline="false" placeholder="false"/>
<Font name="HyperlinkWarning" background="[255,255,255]" bold="false" executable="false" family="SimSun" foreground="[0,0,255]" italic="false" opaque="false" readonly="true" size="12" subscript="false" superscript="false" underline="true" placeholder="false"/>
<Font name="Dictionary Hyperlink" background="[255,255,255]" bold="false" executable="false" family="Serif" foreground="[147,0,15]" italic="false" opaque="false" readonly="false" size="12" subscript="false" superscript="false" underline="true" placeholder="false"/>
<Font name="2D Math" background="[255,255,255]" bold="false" executable="true" family="SimSun" foreground="[0,0,0]" italic="false" opaque="false" readonly="false" size="12" subscript="false" superscript="false" underline="false" placeholder="false"/>
<Font name="Bullet Item" background="[255,255,255]" bold="false" executable="false" family="SimSun" foreground="[0,0,0]" italic="false" opaque="false" readonly="false" size="12" subscript="false" superscript="false" underline="false" placeholder="false"/>
<Font name="Maple Plot" background="[255,255,255]" bold="false" executable="false" family="SimSun" foreground="[0,0,0]" italic="false" opaque="false" readonly="false" size="12" subscript="false" superscript="false" underline="false" placeholder="false"/>
<Font name="List Item" background="[255,255,255]" bold="false" executable="false" family="SimSun" foreground="[0,0,0]" italic="false" opaque="false" readonly="false" size="12" subscript="false" superscript="false" underline="false" placeholder="false"/>
<Font name="Dash Item" background="[255,255,255]" bold="false" executable="false" family="SimSun" foreground="[0,0,0]" italic="false" opaque="false" readonly="false" size="12" subscript="false" superscript="false" underline="false" placeholder="false"/>
<Font name="2D Input" background="[255,255,255]" bold="false" executable="true" family="SimSun" foreground="[0,0,0]" italic="false" opaque="false" readonly="false" size="12" subscript="false" superscript="false" underline="false" placeholder="false"/>
<Font name="Error" background="[255,255,255]" bold="false" executable="false" family="SimSun" foreground="[255,0,255]" italic="false" opaque="false" readonly="true" size="12" subscript="false" superscript="false" underline="false" placeholder="false"/>
<Font name="Title" background="[255,255,255]" bold="true" executable="false" family="SimSun" foreground="[0,0,0]" italic="false" opaque="false" readonly="false" size="18" subscript="false" superscript="false" underline="false" placeholder="false"/>
<Font name="Text" background="[255,255,255]" bold="false" executable="false" family="SimSun" foreground="[0,0,0]" italic="false" opaque="false" readonly="false" size="12" subscript="false" superscript="false" underline="false" placeholder="false"/>
<Font name="Normal" background="[255,255,255]" bold="false" executable="false" family="SimSun" foreground="[0,0,0]" italic="false" opaque="false" readonly="false" size="12" subscript="false" superscript="false" underline="false" placeholder="false"/>
<Font name="Caption Reference" background="[255,255,255]" bold="true" executable="false" family="SimSun" foreground="[0,0,0]" italic="false" opaque="false" readonly="false" size="12" subscript="false" superscript="false" underline="false" placeholder="false"/>
<Font name="Code" background="[255,255,255]" bold="false" executable="false" family="SimSun" foreground="[255,0,0]" italic="false" opaque="false" readonly="false" size="12" subscript="false" superscript="false" underline="false" placeholder="false"/>
<Font name="Maple Input Placeholder" background="[255,255,255]" bold="true" executable="true" family="SimSun" foreground="[200,0,200]" italic="false" opaque="false" readonly="false" size="12" subscript="false" superscript="false" underline="false" placeholder="true"/>
<Font name="Equation Label" background="[255,255,255]" bold="true" executable="false" family="SimSun" foreground="[0,0,0]" italic="false" opaque="false" readonly="false" size="12" subscript="false" superscript="false" underline="false" placeholder="false"/>
<Font name="Author" background="[255,255,255]" bold="false" executable="false" family="SimSun" foreground="[0,0,0]" italic="false" opaque="false" readonly="false" size="12" subscript="false" superscript="false" underline="false" placeholder="false"/>
<Font name="Hyperlink" background="[255,255,255]" bold="false" executable="false" family="Serif" foreground="[0,128,128]" italic="false" opaque="false" readonly="false" size="12" subscript="false" superscript="false" underline="true" placeholder="false"/>
<Font name="Caption Text" background="[255,255,255]" bold="true" executable="false" family="SimSun" foreground="[0,0,0]" italic="false" opaque="false" readonly="false" size="12" subscript="false" superscript="false" underline="false" placeholder="false"/>
<Layout name="Bullet Item" alignment="left" bullet="dot" firstindent="0" leftmargin="0" rightmargin="0" linespacing="0.0" spaceabove="3" spacebelow="3" linebreak="space" pagebreak-before="false" initial="0" bulletsuffix=""/>
<Layout name="Maple Plot" alignment="centred" bullet="none" firstindent="0" leftmargin="0" rightmargin="0" linespacing="0.0" spaceabove="0" spacebelow="0" linebreak="space" pagebreak-before="false" initial="0" bulletsuffix=""/>
<Layout name="Heading 1" alignment="left" bullet="none" firstindent="0" leftmargin="0" rightmargin="0" linespacing="0.0" spaceabove="8" spacebelow="4" linebreak="space" pagebreak-before="false" initial="0" bulletsuffix=""/>
<Layout name="Warning" alignment="left" bullet="none" firstindent="0" leftmargin="0" rightmargin="0" linespacing="0.0" spaceabove="0" spacebelow="0" linebreak="space" pagebreak-before="false" initial="0" bulletsuffix=""/>
<Layout name="Heading 4" alignment="left" bullet="none" firstindent="0" leftmargin="0" rightmargin="0" linespacing="0.0" spaceabove="0" spacebelow="0" linebreak="space" pagebreak-before="false" initial="0" bulletsuffix=""/>
<Layout name="Line Printed Output" alignment="left" bullet="none" firstindent="0" leftmargin="0" rightmargin="0" linespacing="0.0" spaceabove="0" spacebelow="0" linebreak="any" pagebreak-before="false" initial="0" bulletsuffix=""/>
<Layout name="List Item" alignment="left" bullet="indent" firstindent="0" leftmargin="0" rightmargin="0" linespacing="0.0" spaceabove="3" spacebelow="3" linebreak="space" pagebreak-before="false" initial="0" bulletsuffix=""/>
<Layout name="Heading 2" alignment="left" bullet="none" firstindent="0" leftmargin="0" rightmargin="0" linespacing="0.0" spaceabove="8" spacebelow="2" linebreak="space" pagebreak-before="false" initial="0" bulletsuffix=""/>
<Layout name="Maple Output" alignment="centred" bullet="none" firstindent="0" leftmargin="0" rightmargin="0" linespacing="0.3" spaceabove="0" spacebelow="0" linebreak="space" pagebreak-before="false" initial="0" bulletsuffix=""/>
<Layout name="Heading 3" alignment="left" bullet="none" firstindent="0" leftmargin="0" rightmargin="0" linespacing="0.0" spaceabove="0" spacebelow="0" linebreak="space" pagebreak-before="false" initial="0" bulletsuffix=""/>
<Layout name="Dash Item" alignment="left" bullet="dash" firstindent="0" leftmargin="0" rightmargin="0" linespacing="0.0" spaceabove="3" spacebelow="3" linebreak="space" pagebreak-before="false" initial="0" bulletsuffix=""/>
<Layout name="Error" alignment="left" bullet="none" firstindent="0" leftmargin="0" rightmargin="0" linespacing="0.0" spaceabove="0" spacebelow="0" linebreak="space" pagebreak-before="false" initial="0" bulletsuffix=""/>
<Layout name="Diagnostic" alignment="left" bullet="none" firstindent="0" leftmargin="0" rightmargin="0" linespacing="0.0" spaceabove="0" spacebelow="0" linebreak="any" pagebreak-before="false" initial="0" bulletsuffix=""/>
<Layout name="Title" alignment="centred" bullet="none" firstindent="0" leftmargin="0" rightmargin="0" linespacing="0.0" spaceabove="12" spacebelow="12" linebreak="space" pagebreak-before="false" initial="0" bulletsuffix=""/>
<Layout name="Ordered List 1" alignment="left" bullet="numeric" firstindent="0" leftmargin="0" rightmargin="0" linespacing="0.0" spaceabove="3" spacebelow="3" linebreak="space" pagebreak-before="false" initial="-1" bulletsuffix="."/>
<Layout name="Text Output" alignment="left" bullet="none" firstindent="0" leftmargin="0" rightmargin="0" linespacing="0.0" spaceabove="0" spacebelow="0" linebreak="newline" pagebreak-before="false" initial="0" bulletsuffix=""/>
<Layout name="Ordered List 2" alignment="left" bullet="alphabetic" firstindent="0" leftmargin="36" rightmargin="0" linespacing="0.0" spaceabove="3" spacebelow="3" linebreak="space" pagebreak-before="false" initial="-1" bulletsuffix="."/>
<Layout name="Ordered List 3" alignment="left" bullet="roman" firstindent="0" leftmargin="72" rightmargin="0" linespacing="0.0" spaceabove="3" spacebelow="3" linebreak="space" pagebreak-before="false" initial="-1" bulletsuffix="."/>
<Layout name="Normal" alignment="left" bullet="none" firstindent="0" leftmargin="0" rightmargin="0" linespacing="0.0" spaceabove="0" spacebelow="0" linebreak="space" pagebreak-before="false" initial="0" bulletsuffix=""/>
<Layout name="Ordered List 4" alignment="left" bullet="ALPHABETIC" firstindent="0" leftmargin="108" rightmargin="0" linespacing="0.0" spaceabove="3" spacebelow="3" linebreak="space" pagebreak-before="false" initial="-1" bulletsuffix="."/>
<Layout name="Ordered List 5" alignment="left" bullet="ROMAN" firstindent="0" leftmargin="144" rightmargin="0" linespacing="0.0" spaceabove="3" spacebelow="3" linebreak="space" pagebreak-before="false" initial="-1" bulletsuffix="."/>
<Layout name="HyperlinkError" alignment="left" bullet="none" firstindent="0" leftmargin="0" rightmargin="0" linespacing="0.0" spaceabove="0" spacebelow="0" linebreak="space" pagebreak-before="false" initial="0" bulletsuffix=""/>
<Layout name="Author" alignment="centred" bullet="none" firstindent="0" leftmargin="0" rightmargin="0" linespacing="0.0" spaceabove="8" spacebelow="8" linebreak="space" pagebreak-before="false" initial="0" bulletsuffix=""/>
<Layout name="HyperlinkWarning" alignment="left" bullet="none" firstindent="0" leftmargin="0" rightmargin="0" linespacing="0.0" spaceabove="0" spacebelow="0" linebreak="space" pagebreak-before="false" initial="0" bulletsuffix=""/>
<Pencil-style name="Pencil 1" pen-color="[0,0,0]" pen-height="1.0" pen-width="1.0" pen-opacity="1.0"/>
<Pencil-style name="Pencil 2" pen-color="[0,0,255]" pen-height="1.0" pen-width="1.0" pen-opacity="1.0"/>
<Pencil-style name="Pencil 3" pen-color="[0,0,0]" pen-height="3.0" pen-width="3.0" pen-opacity="1.0"/>
<Pencil-style name="Pencil 4" pen-color="[0,0,255]" pen-height="3.0" pen-width="3.0" pen-opacity="1.0"/>
<Pencil-style name="Pencil 5" pen-color="[255,0,0]" pen-height="5.0" pen-width="5.0" pen-opacity="1.0"/>
<Highlighter-style name="Highlighter 5" pen-color="[255,255,0]" pen-height="48.0" pen-width="48.0" pen-opacity="0.8"/>
<Highlighter-style name="Highlighter 3" pen-color="[51,255,0]" pen-height="24.0" pen-width="24.0" pen-opacity="0.8"/>
<Highlighter-style name="Highlighter 4" pen-color="[0,255,255]" pen-height="32.0" pen-width="32.0" pen-opacity="0.8"/>
<Highlighter-style name="Highlighter 1" pen-color="[255,153,255]" pen-height="12.0" pen-width="8.0" pen-opacity="0.8"/>
<Highlighter-style name="Highlighter 2" pen-color="[255,204,0]" pen-height="14.0" pen-width="14.0" pen-opacity="0.8"/>
</Styles>
<Startup-Code startupcode=""/>
<Task-table>
    <Task-category name="&lt;default&gt;"/>
</Task-table>
<Task/><Presentation-Block>
<Group view="presentation" inline-output="false" labelreference="L1" drawlabel="true" applyint="true" applyrational="true" applyexponent="false">
<Input><Text-field style="Text" layout="Normal"><Equation executable="true" style="2D Math" input-equation="" display="LUklbXJvd0c2Iy9JK21vZHVsZW5hbWVHNiJJLFR5cGVzZXR0aW5nR0koX3N5c2xpYkdGJzZqYG0tSSNtaUdGJDYmUShyZXN0YXJ0RicvJSdpdGFsaWNHUSV0cnVlRicvJTBmb250X3N0eWxlX25hbWVHUSkyRH5JbnB1dEYnLyUsbWF0aHZhcmlhbnRHUSdpdGFsaWNGJy1JI21vR0YkNi5RIjtGJ0YyL0Y2USdub3JtYWxGJy8lJmZlbmNlR1EmZmFsc2VGJy8lKnNlcGFyYXRvckdGMS8lKXN0cmV0Y2h5R0ZALyUqc3ltbWV0cmljR0ZALyUobGFyZ2VvcEdGQC8lLm1vdmFibGVsaW1pdHNHRkAvJSdhY2NlbnRHRkAvJSdsc3BhY2VHUSYwLjBlbUYnLyUncnNwYWNlR1EsMC4yNzc3Nzc4ZW1GJy1JJ21zcGFjZUdGJDYmLyUnaGVpZ2h0R1EmMC4wZXhGJy8lJndpZHRoR0ZPLyUmZGVwdGhHRlgvJSpsaW5lYnJlYWtHUShuZXdsaW5lRictRlQ2JkZWRllGZW4vRmhuUSVhdXRvRictRiw2JlEld2l0aEYnRi9GMkY1LUkobWZlbmNlZEdGJDYlLUYjNiQtRiw2JlEuTGluZWFyQWxnZWJyYUYnRi9GMkY1RjxGMkY8LUY5Ni5RIjpGJ0YyRjxGPi9GQkZARkNGRUZHRklGSy9GTkZSRlBGUy1GOTYvUSJ+RidGL0YyRjVGPkZccEZDRkVGR0ZJRktGTS9GUUZPLUYsNiZRI3gxRidGL0YyRjUtRjk2LlEqJmNvbG9uZXE7RidGMkY8Rj5GXHBGQ0ZFRkdGSUZLRl1wRlAtRiw2JlEkcjFoRidGL0YyRjUtRjk2LlEoJm1pbnVzO0YnRjJGPEY+RlxwRkNGRUZHRklGSy9GTlEsMC4yMjIyMjIyZW1GJy9GUUZfcS1GLDYmUSJCRidGL0YyRjVGW3EtRiw2JlEiUEYnRi9GMkY1RmlvLUYsNiZRI3kxRidGL0YyRjVGZXAtRiw2JlEjcjJGJ0YvRjJGNUZbcS1GLDYmUSNjMkYnRi9GMkY1RltxLUYsNiZRJGMyc0YnRi9GMkY1LUY5Ni5RIitGJ0YyRjxGPkZccEZDRkVGR0ZJRktGXnFGYHFGZHFGaW8tRiw2JlEjejFGJ0YvRjJGNUZlcC1GLDYmUSNyM0YnRi9GMkY1RmNyRmFxRltxLUYsNiZRI2MzRidGL0YyRjVGY3ItRiw2JlEiS0YnRi9GMkY1RmlvRlMtRjk2LkZgcEYyRjxGPkZccEZDRkVGR0ZJRktGTUZhcC1GLDYmUSN4MkYnRi9GMkY1RmVwLUYsNiZRJHIxbEYnRi9GMkY1RltxRmRxRltxLUYsNiZRInBGJ0YvRjJGNS1GOTYuUScmc2RvdDtGJ0YyRjxGPkZccEZDRkVGR0ZJRktGTUZhcEZhcUZpby1GLDYmUSN5MkYnRi9GMkY1RmVwRmpxRltxRl1yRltxRmByRmNyRmRxRmNyRmpzRl10LUYsNiZRIlRGJ0YvRjJGNUZpby1GLDYmUSN6MkYnRi9GMkY1RmVwRmlyRmNyLUYsNiZRIkVGJ0YvRjJGNUZjckZqc0ZddC1GYm82JS1GIzYmRmFxLUY5Ni5RKiZ1bWludXMwO0YnRjJGPEY+RlxwRkNGRUZHRklGS0ZecUZgcUZjdEY8RjJGPEZjckZfc0Zpb0ZTRmJzLUYsNiZRI3gzRidGL0YyRjVGZXBGaHBGW3EtRiw2JlEkYzFzRidGL0YyRjVGW3FGYXFGaW8tRiw2JlEjeTNGJ0YvRjJGNUZlcEZqcUZpby1GLDYmUSN6M0YnRi9GMkY1RmVwRmlyRmNyRmFxRltxRlxzRmlvRlNGYnMtRiw2JlEjeDRGJ0YvRjJGNUZlcEZnc0ZbcUZmdUZjci1GLDYmUSJGRidGL0YyRjVGaW8tRiw2JlEjeTRGJ0YvRjJGNUZlcEZqcUZpby1GLDYmUSN6NEYnRi9GMkY1RmVwRmlyRmNyRml0RltxRmJ2RmlvRlNGYnMtRiw2JlEjeDVGJ0YvRjJGNUZlcEZocEZbcUZmdUZbcUZhcUZpby1GLDYmUSN5NUYnRi9GMkY1RmVwRmpxRltxRl1yRmlvLUYsNiZRI3o1RidGL0YyRjVGZXBGaXJGY3JGYXFGW3FGXHNGY3JGX3NGaW9GU0Zicy1GLDYmUSN4NkYnRi9GMkY1RmVwRmdzRltxRmZ1RmNyRmJ2RmlvLUYsNiZRI3k2RidGL0YyRjVGZXBGanFGW3FGXXJGaW8tRiw2JlEjejZGJ0YvRjJGNUZlcEZpckZjckZpdEZbcUZidkZjckZfc0Zpb0ZTRmJzLUYsNiZRI3g3RidGL0YyRjVGZXBGaHBGW3FGZnVGW3FGYXFGaW8tRiw2JlEjeTdGJ0YvRjJGNUZlcEZqcUZpby1GLDYmUSN6N0YnRi9GMkY1RmVwRmlyRmNyRmFxRltxRlxzRmlvRlNGYnMtRiw2JlEjeDhGJ0YvRjJGNUZlcEZnc0ZbcUZmdUZjckZidkZpby1GLDYmUSN5OEYnRi9GMkY1RmVwRmpxRmlvLUYsNiZRI3o4RidGL0YyRjVGZXBGaXJGY3JGaXRGW3FGYnZGaW9GU0Zicy1GLDYmUSRlMTFGJ0YvRjJGNUZlcC1GLDYmUSJ5RidGL0YyRjVGXXQtRiw2JlEiekYnRi9GMkY1Rl10RmJwRmNyLUZibzYlLUYjNiYtSSNtbkdGJDYlUSIxRidGMkY8RltxRmJ5RjxGMkY8Rl10RmV5Rl10RmN1RmNyRmJ5Rl10LUZibzYlLUYjNiZGXHpGW3FGZXlGPEYyRjxGXXRGZHNGY3JGaHlGXXRGYHpGXXRGX3ZGaW9GU0Zicy1GLDYmUSRlMTJGJ0YvRjJGNUZlcEZieUZddEZleUZddEZbd0ZjckZoeUZddEZleUZddEZdeEZjckZieUZddEZgekZddEZkd0ZjckZoeUZddEZgekZddEZmeEZpb0ZTRmJzLUYsNiZRI2UxRidGL0YyRjVGZXAtRiw2JlEieEYnRi9GMkY1Rl10Rl95RmNyLUZibzYlLUYjNiZGXHpGW3FGanpGPEYyRjxGXXRGZHpGaW9GU0Zicy1GLDYmUSNkeEYnRi9GMkY1RmVwLUYsNiZRKXNpbXBsaWZ5RidGL0YyRjUtRmJvNiUtRiM2JkZqekZddC1GYm82JS1GIzYmRl95RltxRmd6RjxGMkY8RjxGMkY8RmlvRlNGYnMtRiw2JlEkeV96RidGL0YyRjVGZXBGZFtsLUZibzYlLUYjNiUtRiw2JlEmc29sdmVGJ0YvRjJGNS1GYm82JS1GIzYmRmFbbC1GOTYuUSIsRidGMkY8Rj5GQUZDRkVGR0ZJRktGTS9GUVEsMC4zMzMzMzMzZW1GJ0ZieUY8RjJGPEY8RjJGPEZpby1GLDYmUSR6X3lGJ0YvRjJGNUZlcEZkW2wtRmJvNiUtRiM2JUZmXGwtRmJvNiUtRiM2JkZhW2xGXV1sRmV5RjxGMkY8RjxGMkY8RmlvRlNGYnMtRiw2JlEkQTExRidGL0YyRjVGZXBGZFtsLUZibzYlLUYjNiUtRiw2JlElZGlmZkYnRi9GMkY1LUZibzYlLUYjNiZGYVtsRl1dbEZqekY8RjJGPEY8RjJGPEZpby1GLDYmUSRBMTJGJ0YvRjJGNUZlcEZkW2wtRmJvNiUtRiM2JUZkXmxGaVxsRjxGMkY8RmlvLUYsNiZRJEExM0YnRi9GMkY1RmVwRmRbbC1GYm82JS1GIzYlRmRebEZpXWxGPEYyRjxGaW9GU0Zicy1GLDYmUSRlMjFGJ0YvRjJGNUZlcEZqekZddEZleUZddEZncUZjckZdW2xGXXRGZXlGXXRGXndGY3JGanpGXXRGYHpGXXRGYHRGY3JGXVtsRl10RmB6Rl10Rmd3RmlvRlNGYnMtRiw2JlEkZTIyRidGL0YyRjVGZXBGanpGXXRGZXlGXXRGaXVGY3JGXVtsRl10RmV5Rl10RmB4RmNyRmp6Rl10RmB6Rl10RmV2RmNyRl1bbEZddEZgekZddEZpeEZpb0ZTRmJzLUYsNiZRI2UyRidGL0YyRjVGZXBGYnlGXXRGaV9sRmNyRmh5Rl10RlxgbEZpb0ZTRmJzLUYsNiZRI2R5RidGL0YyRjVGZXBGZFtsLUZibzYlLUYjNiZGYnlGXXQtRmJvNiUtRiM2JkZpX2xGW3FGX2BsRjxGMkY8RjxGMkY8RmlvRlNGYnMtRiw2JlEkeF96RidGL0YyRjVGZXBGZFtsLUZibzYlLUYjNiVGZlxsLUZibzYlLUYjNiZGYmBsRl1dbEZqekY8RjJGPEY8RjJGPEZpby1GLDYmUSR6X3hGJ0YvRjJGNUZlcEZkW2wtRmJvNiUtRiM2JUZmXGwtRmJvNiUtRiM2JkZiYGxGXV1sRmV5RjxGMkY8RjxGMkY8RmlvRlNGYnMtRiw2JlEkQTIxRidGL0YyRjVGZXBGZFtsLUZibzYlLUYjNiVGZF5sRmRhbEY8RjJGPEZpby1GLDYmUSRBMjJGJ0YvRjJGNUZlcEZkW2wtRmJvNiUtRiM2JUZkXmwtRmJvNiUtRiM2JkZiYGxGXV1sRmJ5RjxGMkY8RjxGMkY8RmlvLUYsNiZRJEEyM0YnRi9GMkY1RmVwRmRbbC1GYm82JS1GIzYlRmRebEZfYmxGPEYyRjxGaW9GU0Zicy1GLDYmUSRlMzFGJ0YvRjJGNUZlcEZqekZddEZieUZddEZmckZjckZqekZddEZoeUZddEZcdkZjckZdW2xGXXRGYnlGXXRGYXdGY3JGXVtsRl10Rmh5Rl10RmN4RmlvRlNGYnMtRiw2JlEkZTMyRidGL0YyRjVGZXBGanpGXXRGYnlGXXRGZnRGY3JGanpGXXRGaHlGXXRGaHZGY3JGXVtsRl10RmJ5Rl10Rmp3RmNyRl1bbEZddEZoeUZddEZceUZpb0ZTRmJzLUYsNiZRI2UzRidGL0YyRjVGZXBGZXlGXXRGXGRsRmNyRmB6Rl10Rl9kbEZpb0ZTRmJzLUYsNiZRI2R6RidGL0YyRjVGZXBGZFtsLUZibzYlLUYjNiZGZXlGXXQtRmJvNiUtRiM2JkZcZGxGW3FGYmRsRjxGMkY8RjxGMkY8RmlvRlNGYnMtRiw2JlEkeF95RidGL0YyRjVGZXBGZFtsLUZibzYlLUYjNiVGZlxsLUZibzYlLUYjNiZGZWRsRl1dbEZqekY8RjJGPEY8RjJGPEZpby1GLDYmUSR5X3hGJ0YvRjJGNUZlcEZkW2wtRmJvNiUtRiM2JUZmXGwtRmJvNiUtRiM2JkZlZGxGXV1sRmJ5RjxGMkY8RjxGMkY8RmlvRlNGYnMtRiw2JlEkQTMxRidGL0YyRjVGZXBGZFtsLUZibzYlLUYjNiVGZF5sRmdlbEY8RjJGPEZpby1GLDYmUSRBMzJGJ0YvRjJGNUZlcEZkW2wtRmJvNiUtRiM2JUZkXmxGYmZsRjxGMkY8RmlvLUYsNiZRJEEzM0YnRi9GMkY1RmVwRmRbbC1GYm82JS1GIzYlRmRebC1GYm82JS1GIzYmRmVkbEZdXWxGZXlGPEYyRjxGPEYyRjxGaW9GU0Zic0Zqei1GOTYvRmdwRi9GMkY1Rj5GXHBGQ0ZFRkdGSUZLRl1wRlAtRl16NiZRIjBGJ0YvRjJGNUY4RmJ5Rl9obC1GXXo2JkZfekYvRjJGNS1GOTYvRjtGL0YyRjVGPkZBRkNGRUZHRklGS0ZNRlBGU0Zic0ZdXmxGZXBGZFtsLUZibzYlLUYjNiZGXV5sLyUnZmFtaWx5R1EwVGltZXN+TmV3flJvbWFuRicvJStleGVjdXRhYmxlR0ZARjxGMkY8RmlvRltfbEZlcEZkW2wtRmJvNiUtRiM2JkZbX2xGXGlsRl9pbEY8RjJGPEZpb0ZiX2xGZXBGZFtsLUZibzYlLUYjNiZGYl9sRlxpbEZfaWxGPEYyRjxGaW9GU0Zic0ZjYmxGZXBGZFtsLUZibzYlLUYjNiZGY2JsRlxpbEZfaWxGPEYyRjxGaW9GamJsRmVwRmRbbC1GYm82JS1GIzYmRmpibEZcaWxGX2lsRjxGMkY8RmlvRmVjbEZlcEZkW2wtRmJvNiUtRiM2JkZlY2xGXGlsRl9pbEY8RjJGPEZpb0ZTRmJzRmZmbEZlcEZkW2wtRmJvNiUtRiM2JkZmZmxGXGlsRl9pbEY8RjJGPEZpb0ZdZ2xGZXBGZFtsLUZibzYlLUYjNiZGXWdsRlxpbEZfaWxGPEYyRjxGaW9GZGdsRmVwRmRbbC1GYm82JS1GIzYmRmRnbEZcaWxGX2lsRjxGMkY8RmlvRlNGYnMtRiw2JlEiQUYnRi9GMkY1RmJzRmVwLUYsNiZRJ01hdHJpeEYnRi9GMkY1LUZibzYlLUYjNiQtRmJvNictRiM2KC1GYm82Jy1GIzYoRl1ebEZdXWxGW19sRl1dbEZiX2xGPEYyRjwvJSVvcGVuR1EiW0YnLyUmY2xvc2VHUSJdRidGXV1sLUZibzYnLUYjNihGY2JsRl1dbEZqYmxGXV1sRmVjbEY8RjJGPEZjXG1GZlxtRl1dbC1GYm82Jy1GIzYoRmZmbEZdXWxGXWdsRl1dbEZkZ2xGPEYyRjxGY1xtRmZcbUY8RjJGPEZjXG1GZlxtRjxGMkY8RjhGU0Zicy1GLDYmUSJDRidGL0YyRjVGZXBGZFtsLUZibzYlLUYjNictRiw2JlEsRWlnZW52YWx1ZXNGJ0YvRjJGNS1GYm82JS1GIzYkRmFbbUY8RjJGPEZcaWxGX2lsRjxGMkY8RjhGXGlsRl9pbEY8">LUklbXJvd0c2Iy9JK21vZHVsZW5hbWVHNiJJLFR5cGVzZXR0aW5nR0koX3N5c2xpYkdGJzZqYG0tSSNtaUdGJDYmUShyZXN0YXJ0RicvJSdpdGFsaWNHUSV0cnVlRicvJTBmb250X3N0eWxlX25hbWVHUSkyRH5JbnB1dEYnLyUsbWF0aHZhcmlhbnRHUSdpdGFsaWNGJy1JI21vR0YkNi5RIjtGJ0YyL0Y2USdub3JtYWxGJy8lJmZlbmNlR1EmZmFsc2VGJy8lKnNlcGFyYXRvckdGMS8lKXN0cmV0Y2h5R0ZALyUqc3ltbWV0cmljR0ZALyUobGFyZ2VvcEdGQC8lLm1vdmFibGVsaW1pdHNHRkAvJSdhY2NlbnRHRkAvJSdsc3BhY2VHUSYwLjBlbUYnLyUncnNwYWNlR1EsMC4yNzc3Nzc4ZW1GJy1JJ21zcGFjZUdGJDYmLyUnaGVpZ2h0R1EmMC4wZXhGJy8lJndpZHRoR0ZPLyUmZGVwdGhHRlgvJSpsaW5lYnJlYWtHUShuZXdsaW5lRictRlQ2JkZWRllGZW4vRmhuUSVhdXRvRictRiw2JlEld2l0aEYnRi9GMkY1LUkobWZlbmNlZEdGJDYlLUYjNiQtRiw2JlEuTGluZWFyQWxnZWJyYUYnRi9GMkY1RjxGMkY8LUY5Ni5RIjpGJ0YyRjxGPi9GQkZARkNGRUZHRklGSy9GTkZSRlBGUy1GOTYvUSJ+RidGL0YyRjVGPkZccEZDRkVGR0ZJRktGTS9GUUZPLUYsNiZRI3gxRidGL0YyRjUtRjk2LlEqJmNvbG9uZXE7RidGMkY8Rj5GXHBGQ0ZFRkdGSUZLRl1wRlAtRiw2JlEkcjFoRidGL0YyRjUtRjk2LlEoJm1pbnVzO0YnRjJGPEY+RlxwRkNGRUZHRklGSy9GTlEsMC4yMjIyMjIyZW1GJy9GUUZfcS1GLDYmUSJCRidGL0YyRjVGW3EtRiw2JlEiUEYnRi9GMkY1RmlvLUYsNiZRI3kxRidGL0YyRjVGZXAtRiw2JlEjcjJGJ0YvRjJGNUZbcS1GLDYmUSNjMkYnRi9GMkY1RltxLUYsNiZRJGMyc0YnRi9GMkY1LUY5Ni5RIitGJ0YyRjxGPkZccEZDRkVGR0ZJRktGXnFGYHFGZHFGaW8tRiw2JlEjejFGJ0YvRjJGNUZlcC1GLDYmUSNyM0YnRi9GMkY1RmNyRmFxRltxLUYsNiZRI2MzRidGL0YyRjVGY3ItRiw2JlEiS0YnRi9GMkY1RmlvRlMtRjk2LkZgcEYyRjxGPkZccEZDRkVGR0ZJRktGTUZhcC1GLDYmUSN4MkYnRi9GMkY1RmVwLUYsNiZRJHIxbEYnRi9GMkY1RltxRmRxRltxLUYsNiZRInBGJ0YvRjJGNS1GOTYuUScmc2RvdDtGJ0YyRjxGPkZccEZDRkVGR0ZJRktGTUZhcEZhcUZpby1GLDYmUSN5MkYnRi9GMkY1RmVwRmpxRltxRl1yRltxRmByRmNyRmRxRmNyRmpzRl10LUYsNiZRIlRGJ0YvRjJGNUZpby1GLDYmUSN6MkYnRi9GMkY1RmVwRmlyRmNyLUYsNiZRIkVGJ0YvRjJGNUZjckZqc0ZddC1GYm82JS1GIzYmRmFxLUY5Ni5RKiZ1bWludXMwO0YnRjJGPEY+RlxwRkNGRUZHRklGS0ZecUZgcUZjdEY8RjJGPEZjckZfc0Zpb0ZTRmJzLUYsNiZRI3gzRidGL0YyRjVGZXBGaHBGW3EtRiw2JlEkYzFzRidGL0YyRjVGW3FGYXFGaW8tRiw2JlEjeTNGJ0YvRjJGNUZlcEZqcUZpby1GLDYmUSN6M0YnRi9GMkY1RmVwRmlyRmNyRmFxRltxRlxzRmlvRlNGYnMtRiw2JlEjeDRGJ0YvRjJGNUZlcEZnc0ZbcUZmdUZjci1GLDYmUSJGRidGL0YyRjVGaW8tRiw2JlEjeTRGJ0YvRjJGNUZlcEZqcUZpby1GLDYmUSN6NEYnRi9GMkY1RmVwRmlyRmNyRml0RltxRmJ2RmlvRlNGYnMtRiw2JlEjeDVGJ0YvRjJGNUZlcEZocEZbcUZmdUZbcUZhcUZpby1GLDYmUSN5NUYnRi9GMkY1RmVwRmpxRltxRl1yRmlvLUYsNiZRI3o1RidGL0YyRjVGZXBGaXJGY3JGYXFGW3FGXHNGY3JGX3NGaW9GU0Zicy1GLDYmUSN4NkYnRi9GMkY1RmVwRmdzRltxRmZ1RmNyRmJ2RmlvLUYsNiZRI3k2RidGL0YyRjVGZXBGanFGW3FGXXJGaW8tRiw2JlEjejZGJ0YvRjJGNUZlcEZpckZjckZpdEZbcUZidkZjckZfc0Zpb0ZTRmJzLUYsNiZRI3g3RidGL0YyRjVGZXBGaHBGW3FGZnVGW3FGYXFGaW8tRiw2JlEjeTdGJ0YvRjJGNUZlcEZqcUZpby1GLDYmUSN6N0YnRi9GMkY1RmVwRmlyRmNyRmFxRltxRlxzRmlvRlNGYnMtRiw2JlEjeDhGJ0YvRjJGNUZlcEZnc0ZbcUZmdUZjckZidkZpby1GLDYmUSN5OEYnRi9GMkY1RmVwRmpxRmlvLUYsNiZRI3o4RidGL0YyRjVGZXBGaXJGY3JGaXRGW3FGYnZGaW9GU0Zicy1GLDYmUSRlMTFGJ0YvRjJGNUZlcC1GLDYmUSJ5RidGL0YyRjVGXXQtRiw2JlEiekYnRi9GMkY1Rl10RmJwRmNyLUZibzYlLUYjNiYtSSNtbkdGJDYlUSIxRidGMkY8RltxRmJ5RjxGMkY8Rl10RmV5Rl10RmN1RmNyRmJ5Rl10LUZibzYlLUYjNiZGXHpGW3FGZXlGPEYyRjxGXXRGZHNGY3JGaHlGXXRGYHpGXXRGX3ZGaW9GU0Zicy1GLDYmUSRlMTJGJ0YvRjJGNUZlcEZieUZddEZleUZddEZbd0ZjckZoeUZddEZleUZddEZdeEZjckZieUZddEZgekZddEZkd0ZjckZoeUZddEZgekZddEZmeEZpb0ZTRmJzLUYsNiZRI2UxRidGL0YyRjVGZXAtRiw2JlEieEYnRi9GMkY1Rl10Rl95RmNyLUZibzYlLUYjNiZGXHpGW3FGanpGPEYyRjxGXXRGZHpGaW9GU0Zicy1GLDYmUSNkeEYnRi9GMkY1RmVwLUYsNiZRKXNpbXBsaWZ5RidGL0YyRjUtRmJvNiUtRiM2JkZqekZddC1GYm82JS1GIzYmRl95RltxRmd6RjxGMkY8RjxGMkY8RmlvRlNGYnMtRiw2JlEkeV96RidGL0YyRjVGZXBGZFtsLUZibzYlLUYjNiUtRiw2JlEmc29sdmVGJ0YvRjJGNS1GYm82JS1GIzYmRmFbbC1GOTYuUSIsRidGMkY8Rj5GQUZDRkVGR0ZJRktGTS9GUVEsMC4zMzMzMzMzZW1GJ0ZieUY8RjJGPEY8RjJGPEZpby1GLDYmUSR6X3lGJ0YvRjJGNUZlcEZkW2wtRmJvNiUtRiM2JUZmXGwtRmJvNiUtRiM2JkZhW2xGXV1sRmV5RjxGMkY8RjxGMkY8RmlvRlNGYnMtRiw2JlEkQTExRidGL0YyRjVGZXBGZFtsLUZibzYlLUYjNiUtRiw2JlElZGlmZkYnRi9GMkY1LUZibzYlLUYjNiZGYVtsRl1dbEZqekY8RjJGPEY8RjJGPEZpby1GLDYmUSRBMTJGJ0YvRjJGNUZlcEZkW2wtRmJvNiUtRiM2JUZkXmxGaVxsRjxGMkY8RmlvLUYsNiZRJEExM0YnRi9GMkY1RmVwRmRbbC1GYm82JS1GIzYlRmRebEZpXWxGPEYyRjxGaW9GU0Zicy1GLDYmUSRlMjFGJ0YvRjJGNUZlcEZqekZddEZleUZddEZncUZjckZdW2xGXXRGZXlGXXRGXndGY3JGanpGXXRGYHpGXXRGYHRGY3JGXVtsRl10RmB6Rl10Rmd3RmlvRlNGYnMtRiw2JlEkZTIyRidGL0YyRjVGZXBGanpGXXRGZXlGXXRGaXVGY3JGXVtsRl10RmV5Rl10RmB4RmNyRmp6Rl10RmB6Rl10RmV2RmNyRl1bbEZddEZgekZddEZpeEZpb0ZTRmJzLUYsNiZRI2UyRidGL0YyRjVGZXBGYnlGXXRGaV9sRmNyRmh5Rl10RlxgbEZpb0ZTRmJzLUYsNiZRI2R5RidGL0YyRjVGZXBGZFtsLUZibzYlLUYjNiZGYnlGXXQtRmJvNiUtRiM2JkZpX2xGW3FGX2BsRjxGMkY8RjxGMkY8RmlvRlNGYnMtRiw2JlEkeF96RidGL0YyRjVGZXBGZFtsLUZibzYlLUYjNiVGZlxsLUZibzYlLUYjNiZGYmBsRl1dbEZqekY8RjJGPEY8RjJGPEZpby1GLDYmUSR6X3hGJ0YvRjJGNUZlcEZkW2wtRmJvNiUtRiM2JUZmXGwtRmJvNiUtRiM2JkZiYGxGXV1sRmV5RjxGMkY8RjxGMkY8RmlvRlNGYnMtRiw2JlEkQTIxRidGL0YyRjVGZXBGZFtsLUZibzYlLUYjNiVGZF5sRmRhbEY8RjJGPEZpby1GLDYmUSRBMjJGJ0YvRjJGNUZlcEZkW2wtRmJvNiUtRiM2JUZkXmwtRmJvNiUtRiM2JkZiYGxGXV1sRmJ5RjxGMkY8RjxGMkY8RmlvLUYsNiZRJEEyM0YnRi9GMkY1RmVwRmRbbC1GYm82JS1GIzYlRmRebEZfYmxGPEYyRjxGaW9GU0Zicy1GLDYmUSRlMzFGJ0YvRjJGNUZlcEZqekZddEZieUZddEZmckZjckZqekZddEZoeUZddEZcdkZjckZdW2xGXXRGYnlGXXRGYXdGY3JGXVtsRl10Rmh5Rl10RmN4RmlvRlNGYnMtRiw2JlEkZTMyRidGL0YyRjVGZXBGanpGXXRGYnlGXXRGZnRGY3JGanpGXXRGaHlGXXRGaHZGY3JGXVtsRl10RmJ5Rl10Rmp3RmNyRl1bbEZddEZoeUZddEZceUZpb0ZTRmJzLUYsNiZRI2UzRidGL0YyRjVGZXBGZXlGXXRGXGRsRmNyRmB6Rl10Rl9kbEZpb0ZTRmJzLUYsNiZRI2R6RidGL0YyRjVGZXBGZFtsLUZibzYlLUYjNiZGZXlGXXQtRmJvNiUtRiM2JkZcZGxGW3FGYmRsRjxGMkY8RjxGMkY8RmlvRlNGYnMtRiw2JlEkeF95RidGL0YyRjVGZXBGZFtsLUZibzYlLUYjNiVGZlxsLUZibzYlLUYjNiZGZWRsRl1dbEZqekY8RjJGPEY8RjJGPEZpby1GLDYmUSR5X3hGJ0YvRjJGNUZlcEZkW2wtRmJvNiUtRiM2JUZmXGwtRmJvNiUtRiM2JkZlZGxGXV1sRmJ5RjxGMkY8RjxGMkY8RmlvRlNGYnMtRiw2JlEkQTMxRidGL0YyRjVGZXBGZFtsLUZibzYlLUYjNiVGZF5sRmdlbEY8RjJGPEZpby1GLDYmUSRBMzJGJ0YvRjJGNUZlcEZkW2wtRmJvNiUtRiM2JUZkXmxGYmZsRjxGMkY8RmlvLUYsNiZRJEEzM0YnRi9GMkY1RmVwRmRbbC1GYm82JS1GIzYlRmRebC1GYm82JS1GIzYmRmVkbEZdXWxGZXlGPEYyRjxGPEYyRjxGaW9GU0Zic0Zqei1GOTYvRmdwRi9GMkY1Rj5GXHBGQ0ZFRkdGSUZLRl1wRlAtRl16NiZRIjBGJ0YvRjJGNUY4RmJ5Rl9obC1GXXo2JkZfekYvRjJGNS1GOTYvRjtGL0YyRjVGPkZBRkNGRUZHRklGS0ZNRlBGU0Zic0ZdXmxGZXBGZFtsLUZibzYlLUYjNiZGXV5sLyUnZmFtaWx5R1EwVGltZXN+TmV3flJvbWFuRicvJStleGVjdXRhYmxlR0ZARjxGMkY8RmlvRltfbEZlcEZkW2wtRmJvNiUtRiM2JkZbX2xGXGlsRl9pbEY8RjJGPEZpb0ZiX2xGZXBGZFtsLUZibzYlLUYjNiZGYl9sRlxpbEZfaWxGPEYyRjxGaW9GU0Zic0ZjYmxGZXBGZFtsLUZibzYlLUYjNiZGY2JsRlxpbEZfaWxGPEYyRjxGaW9GamJsRmVwRmRbbC1GYm82JS1GIzYmRmpibEZcaWxGX2lsRjxGMkY8RmlvRmVjbEZlcEZkW2wtRmJvNiUtRiM2JkZlY2xGXGlsRl9pbEY8RjJGPEZpb0ZTRmJzRmZmbEZlcEZkW2wtRmJvNiUtRiM2JkZmZmxGXGlsRl9pbEY8RjJGPEZpb0ZdZ2xGZXBGZFtsLUZibzYlLUYjNiZGXWdsRlxpbEZfaWxGPEYyRjxGaW9GZGdsRmVwRmRbbC1GYm82JS1GIzYmRmRnbEZcaWxGX2lsRjxGMkY8RmlvRlNGYnMtRiw2JlEiQUYnRi9GMkY1RmJzRmVwLUYsNiZRJ01hdHJpeEYnRi9GMkY1LUZibzYlLUYjNiQtRmJvNictRiM2KC1GYm82Jy1GIzYoRl1ebEZdXWxGW19sRl1dbEZiX2xGPEYyRjwvJSVvcGVuR1EiW0YnLyUmY2xvc2VHUSJdRidGXV1sLUZibzYnLUYjNihGY2JsRl1dbEZqYmxGXV1sRmVjbEY8RjJGPEZjXG1GZlxtRl1dbC1GYm82Jy1GIzYoRmZmbEZdXWxGXWdsRl1dbEZkZ2xGPEYyRjxGY1xtRmZcbUY8RjJGPEZjXG1GZlxtRjxGMkY8RjhGU0Zicy1GLDYmUSJDRidGL0YyRjVGZXBGZFtsLUZibzYlLUYjNictRiw2JlEsRWlnZW52YWx1ZXNGJ0YvRjJGNS1GYm82JS1GIzYkRmFbbUY8RjJGPEZcaWxGX2lsRjxGMkY8RjhGXGlsRl9pbEY8</Equation></Text-field>
</Input>
</Group></Presentation-Block>
</Worksheet>
