# Supplementary material for: Game modelling and stability strategy research on distributed leadership pattern: A tripartite evolutionary game perspective
Source: PLoS One. 2022 Jul 20;17(7):e0271721. doi: 10.1371/journal.pone.0271721 (PMC9299313; doi:10.1371/journal.pone.0271721)
Supplement: S2 Program — (M) [file pone.0271721.s002.m]

clear;clc
clear;
C1s=200;P=180;F=150;p=0.5;B=250;C2=50;T=70;C2s=50;E=30;C3=50;figure
f=@(t,x) [x(1)*(1-x(1))*x(2)*(C1s-P-(1-x(3))*(F+p*B));
        x(2)*(1-x(2))*(-C2+x(1)*(P+p*T-C2s)-x(1)*x(3)*p*T);
        x(3)*(1-x(3))*(B+F-E-C3-x(1)*x(2)*(F+p*B-p*T))];
for i=0.1:0.2:0.9
    for j=0.1:0.2:0.9
        for k=0.1:0.2:0.9
            [~,x]=ode45(f,[0,30],[i,j,k]);
            quiver3(x(:,1),x(:,2),x(:,3),gradient(x(:,1)),gradient(x(:,2)),gradient(x(:,3)),'linewidth',1,'AutoScaleFactor',3);hold on;
        end
    end
end
axis([0,1,0,1,0,1]);grid on; box on; 
xlabel('Formal leader');ylabel('Informal leader');zlabel('Ordinary employee');
view(53.5,40);
